# Supplementary material for: Clinical Impact and Cost-effectiveness of Xpert MTB/RIF Testing in Hospitalized Patients With Presumptive Pulmonary Tuberculosis in the United States
Source: Clin Infect Dis. 2016 Dec 10;64(4):482–9. doi: 10.1093/cid/ciw803 (PMC5399932; doi:10.1093/cid/ciw803)
Supplement: Supplementary Data [file ciw803_Supplementary_Data.zip]

Archive with 2 entries (2 files):
- HMC_Xpert_Appendix_20161026_clean.pdf
- HMC_Xpert_Protocol_20161024_Clean.docx
